# Supplementary material for: Effects of Climate Warming on the Performance of Gynaephora alpherakii (Lepidoptera: Lymantriidae) Larvae in a Tibetan Alpine Meadow
Source: Ecol Evol. 2025 Feb 9;15(2):e70978. doi: 10.1002/ece3.70978 (PMC11807702; doi:10.1002/ece3.70978)
Supplement: Supplementary file 2 — Data S1. [file ECE3-15-e70978-s001.xlsx]

## Sheet: Fig 1
Treatment	id	Fresh body mass					Cocooning rate												Cocoon volume	Egg production per female moth
Non-warmed		2014-06-01	2014-06-14	2014-06-23	2014-07-10	2014-07-23	2014-08-07	2014-08-09	2014-08-11	2014-08-13	2014-08-16	2014-08-18	2014-08-23	2014-08-26	2014-08-28	2014-09-03	2014-09-05	2014-09-07
Non-warmed	2	0.074	0.119	0.179625	0.4891	0.703	0	0	0.25	0.25	0.25	0.25	0.25	0.25	0.75	1	1	1	1.08292	154.932
Non-warmed	4	0.074	0.122	0.226847	0.5361	0.9	0.25	0.25	0.25	0.25	1	1	1	1	1	1	1	1	2.18969	197.147
Non-warmed	3	0.083	0.126	0.226847	0.5366	0.908	0.125	0.125	0.125	0.125	0.25	0.375	0.5	0.75	1	1	1	1	3.13505	198.861
Non-warmed	6	0.087	0.131	0.226847	0.5483	0.908	0.25	0.25	0.25	0.25	0.25	0.25	0.5	0.75	0.75	1	1	1	3.80621	198.861
Non-warmed	1	0.092	0.139	0.22725	0.6945	0.908	0	1	1	1	1	1	1	1	1	1	1	1	4.73954	198.861
Warmed	5	0.114	0.143	0.273667	0.5366	1.121	0	0	0	0	0.166667	0.166667	0.333333	0.5	0.666667	0.833333	0.833333	1	1.83124	244.505
Warmed	2	0.073	0.095	0.1255	0.246875	0.584	0.333333	0.333333	0.333333	0.333333	0.666667	0.666667	0.666667	0.666667	0.666667	1	1	1	0.680553	129.431
Warmed	4	0.075	0.109	0.164417	0.389692	0.635	0.333333	0.333333	0.333333	0.333333	0.333333	0.333333	0.333333	0.666667	0.666667	1	1	1	0.953993	140.36
Warmed	6	0.077	0.11	0.164417	0.389692	0.658	0.428571	0.428571	0.571429	0.571429	0.571429	0.571429	0.714286	0.857143	0.857143	0.857143	1	1	1.9235	145.289
Warmed	3	0.081	0.121	0.164417	0.389692	0.658	0	0	0.125	0.125	0.25	0.375	0.5	0.625	0.75	1	1	1	0.799957	145.289
Warmed	5	0.081	0.121	0.164417	0.4585	0.658	0.666667	0.666667	0.666667	0.666667	0.666667	0.666667	0.666667	0.666667	0.666667	1	1	1	0.864145	145.289
	1	0.1	0.127	0.203333	0.4637	0.755	0	0	0	0	0	0	0.5	0.5	0.5	1	1	1	1.30338	166.075

## Sheet: Fig 2
Treatment	id	First monitoring											Second monitoring
		eight	nine	ten	eleven	twelve	thirteen	forteen	fifteen	sixteen	seventeen	eighteen	eight	nine	ten	eleven	twelve	thirteen	forteen	fifteen	sixteen	seventeen	eighteen
Non-warmed	1	0	2	2	2	2	2	2	2	3	2	0	0	0	4	2	2	2	2	0	4	2	0
Non-warmed	2	0	0	0	0	0	2	0	0	2	2	0	0	0	0	0	3	0	0	3	3	0	0
Non-warmed	3	0	2	0	2	0	0	2	2	2	3	0	0	0	4	0	0	0	0	3	3	3	0
Non-warmed	4	0	0	0	2	2	2	0	2	3	2	0	0	0	0	0	0	3	0	0	0	0	0
Non-warmed	5	0	0	0	0	2	2	0	2	3	2	0	0	0	0	0	0	0	0	0	0	0	0
Non-warmed	6	0	0	2	2	2	2	0	0	2	2	0	0	0	3	3	4	0	0	4	3	4	0
Warmed	1	0	3	3	3	5	5	3	3	5	5	0	0	0	5	3	6	5	5	5	5	5	0
Warmed	2	0	2	3	5	3	3	5	2	3	5	0	0	0	0	5	5	5	5	5	0	5	0
Warmed	3	0	2	2	3	3	5	5	2	3	3	0	0	3	9	5	3	5	3	3	5	3	0
Warmed	4	0	2	3	5	2	3	3	2	3	3	0	0	3	6	3	5	5	3	3	6	6	0
Warmed	5	0	3	3	5	2	3	5	2	5	3	0	0	3	3	3	3	3	3	3	6	5	0
Warmed	6	0	3	3	5	3	5	3	0	3	5	0	0	0	0	3	6	7	3	7	7	7	0

## Sheet: Fig3-4
Stage	Temperature	id	Excrement mass	Appetite	Respiration rate	Change of caterpillar weight
1	6	2	0.008	0.0770132	0.0891025	-0.004
1	6	1	0.009	0.0492517	0.136694	-0.001
1	6	5	0.009	0.021245	0.119321	-0.002
1	6	3	0.018	0.0908889	0.115039	-0.008
1	6	6	0.006	0.0532349	0.115039	-0.003
1	8	6	0.01	0.071202	0.108771	0.003
1	8	5	0.01	0.0254293	0.14172	0.002
1	8	3	0.003	0.00787742	0.138266	-0.008
1	8	2	0.014	0.0444742	0.129586	-0.003
1	8	1	0.003	0	0.129586	-0.018
1	10	2	0.013	0.0574588	0.12844	-0.005
1	10	1	0.017	0.0515878	0.146746	0
1	10	5	0.016	0.0432138	0.157212	-0.008
1	10	6	0.024	0.0349382	0.144133	-0.003
1	10	3	0.022	0.0622526	0.144133	-0.004
1	12	1	0.02	0.092377	0.166658	0.002
1	12	2	0.013	0.104537	0.198584	0
1	12	3	0.02	0.114317	0.184383	-0.004
1	14	1	0.022	0.0711203	0.176104	0.008
1	14	3	0.025	0.0892678	0.253036	0.013
1	14	2	0.016	0.0699797	0.224634	-0.002
1	16	1	0.018	0.0653098	0.213836	-0.001
1	16	3	0.011	0.0294902	0.25249	-0.008
1	16	2	0.015	0.0370588	0.256794	-0.009
1	18	2	0.016	0.0757425	0.251569	0.003
1	18	3	0.004	0.041444	0.251945	-0.005
1	18	4	0.012	0.0461818	0.288954	-0.008
1	18	1	0.015	0.0664735	0.264156	-0.006
1	20	1	0.007	0.023733	0.213596	-0.002
1	20	2	0.009	0.0237634	0.293299	-0.005
1	20	3	0.011	0.0308953	0.289104	0.002
1	20	4	0.014	0.0853339	0.281496	0.008
1	22	1	0.023	0.10173	0.244493	-0.006
1	22	4	0.02	0.0999683	0.300134	-0.004
1	22	2	0.019	0.097782	0.323539	-0.006
1	22	3	0.012	0.0761128	0.27158	-0.019
1	24	4	0.016	0.0542915	0.285438	0.005
1	24	1	0.029	0.109457	0.348579	0.008
1	24	2	0.032	0.129953	0.333079	0.002
1	24	3	0.019	0.0873566	0.348707	0.007
1	26	2	0.012	0.0581146	0.383177	-0.003
1	26	3	0.028	0.103893	0.476582	0.015
1	26	1	0.019	0.094875	0.462578	0.004
1	26	4	0.03	0.105508	0.476605	0.011
1	28	4	0.024	0.0732083	0.489422	0
1	28	2	0.032	0.117716	0.546192	0.008
1	28	1	0.012	0.062916	0.558832	-0.008
1	28	3	0.023	0.066088	0.560177	-0.004
2	12	3	0.02	0.0991026	0.214167	0.017
2	12	4	0.018	0.067956	0.15	0.008
2	12	2	0.014	0.0572968	0.22	0.014
2	12	1	0.01	0.0195396	0.194722	-0.004
2	14	1	0.015	0.0736111	0.313333	0.004
2	14	3	0.015	0.0564949	0.18	0
2	14	2	0.014	0.0420586	0.24	0.007
2	14	4	0.01	0.0407443	0.244444	0.003
2	16	1	0.017	0.0518935	0.295	-0.004
2	16	2	0.018	0.0435903	0.2975	-0.01
2	16	3	0.004	0.031787	0.3175	-0.014
2	16	4	0.008	0.0234349	0.303333	-0.01
2	18	4	0.048	0.172301	0.276667	0.022
2	18	2	0.038	0.140459	0.415	0.022
2	18	3	0.028	0.12924	0.395	0.01
2	18	1	0.021	0.093347	0.362222	0.005
2	20	1	0.042	0.175951	0.313333	0.028
2	20	3	0.037	0.153034	0.415	0.018
2	20	2	0.032	0.138652	0.420833	0.02
2	20	4	0.03	0.135706	0.383056	0.016
2	22	2	0.048	0.158996	0.35	0.008
2	22	1	0.032	0.120776	0.415	-0.004
2	22	4	0.037	0.124667	0.446667	0
2	22	3	0.043	0.120161	0.403889	0.004
2	24	4	0.088	0.223667	0.495	-0.017
2	24	2	0.058	0.162667	0.58	-0.019
2	24	1	0.064	0.173559	0.55	-0.008
2	24	3	0.044	0.129408	0.541667	-0.012
2	26	1	0.074	0.207164	0.686667	-0.029
2	26	3	0.059	0.170644	0.75	-0.027
2	26	4	0.054	0.1575	0.79	-0.041
2	26	2	0.034	0.118184	0.742222	-0.023
2	28	1	0.061	0.156445	0.886667	-0.051
2	28	2	0.067	0.154367	0.95	-0.042
2	28	3	0.063	0.158575	0.99	-0.039
2	28	4	0.05	0.134735	0.942222	-0.042
3	18	1	0.031	0.0758676	0.69	-0.064
3	18	2	0.062	0.125447	0.815	-0.076
3	18	3	0.058	0.106446	0.545	-0.069
3	18	4	0.035	0.0898025	0.7797	-0.052
3	20	1	0.09	0.1855	0.8863	-0.079
3	20	2	0.083	0.165957	0.8863	-0.068
3	20	3	0.06	0.126675	0.8863	-0.071
3	20	4	0.05	0.115345	0.8863	-0.084
3	22	1	0.073	0.121142	0.96	-0.127
3	22	2	0.092	0.172941	0.97	-0.127
3	22	3	0.089	0.148337	0.99	-0.107
3	22	4	0.0846667	0.126095	0.9929	-0.114
3	23	1	0.068	0.104107	1.02	-0.184
3	23	2	0.0775	0.0719566	1.12	-0.202
3	23	3	0.087	0.145837	1.35	-0.207
3	25	1	0.088	0.160504	1.37	-0.211
3	25	2	0.1	0.179338	1.09	-0.18
3	25	3	0.144	0.249072	1.13	-0.208
